# Supplementary material for: Paralog transcriptional differentiation in the D. melanogaster-specific gene family Sdic across populations and spermatogenesis stages
Source: Commun Biol. 2023 Oct 20;6:1069. doi: 10.1038/s42003-023-05427-4 (PMC10589255; doi:10.1038/s42003-023-05427-4)
Supplement: Supplementary file 3 — Supplementary Data 1-7 [file 42003_2023_5427_MOESM3_ESM.xlsx]

## Sheet: Sup. Data_1
Supplementary Data 1. Total Sdic expression in RNA-seq experiments across different developmental stages and anatomical parts of D. melanogaster
Sample Type		Log10(RPKM)	Reference *
Male	Carcass	2.75497	1
	Whole individual	3.61745	1
	Testis	4.5307	1
	Malpighian Tubules	1.49268	1
	Accessory Gland	0	1
	Crop	1.99558	1
	Salivary Gland	1.13957	1
	Head	0	1
	Anal Pad	0	1
Female	Carcass	0	1
	Whole individual	0	1
	Malpighian Tubules	0	1
	Crop	0	1
	Salivary Gland	0	1
	Head	0	1
	Anal Pad	1.57553	1
	Ovary	0	1
Larval	Fat Body	1.93359	1
	Whole individual	2.82869	1
Male	1 Day After Eclosion	3.17834	2
	5 Day After Eclosion	3.43318	2
	30 Day After Eclosion	3.17649	2
	Heads	0	3
	PolyA(Heads)	0	3
Female	5 Day After Eclosion	0	2
Embryo	0-2h After Egg Laying	0	2
	2-4h After Egg Laying	0	2
	4-6h After Egg Laying	0	2
	6-8h After Egg Laying	0	2
	8-10h After Egg Laying	0	2
	10-12h After Egg Laying	0	2
	12-14h After Egg Laying	0	2
	14-16h After Egg Laying	0	2
	16-18h After Egg Laying	0	2
	18-20h After Egg Laying	0	2
	20-22h After Egg Laying	0	2
Larval	L1	0	2
	L2	0	2
	L3 12h Post-Molt	0	2
	L3 Clear Gut PS(7-9)	2.65646	2
	L3 Dark Blue Gut PS(1-2)	1.49139	2
	L3 Light Blue Gut PS(3-6)	2.85032	2
Pupae	2d After White Prepupae	3.09959	2
	12h After White Prepupae	2.71891	2
	24h After White Prepupae	3.03902	2
	3d After White Prepupae	2.12704	2
	4d After White Prepupae	2.75347	2
* 1, Leader et al. 2018; 2, Brown et al. 2014; and 3, Chen et al. 2016.

## Sheet: Sup. Data_2
Supplementary Data 2. Total testis Sdic expression in RNA-seq experiments across four D. melanogaster strains with variable number of Sdic copies
Strain	Sdic Copy Number	Biological Replicate	Log10(RPKM)
B6	3	A	4.67455
		B	4.64403
		C	4.62766
A7	4	A	4.74475
		B	4.76231
		C	4.70316
A4	5	A	4.77078
		B	4.7932
		C	4.82269
ISO1	6	A	4.95162
		B	4.89219
		C	4.81394

## Sheet: Sup. Data_3
Supplementary Data 3. Testis expression of Sdic paralogs in RNA-seq experiments across four D. melanogaster strains
ISO1				B6				A4				A7
Paralog *	Biological Replicate	Log10(RPKM)		Paralog *	Biological Replicate	Log10(RPKM)		Paralog *	Biological Replicate	Log10(RPKM)		Paralog *	Biological Replicate	Log10(RPKM)
Sdic2	A	3.80526		SdicI	A	4.08445		SdicI	A	3.72328		SdicI	A	3.80269
	B	3.84093			B	4.03569			B	3.79001			B	3.81078
	C	3.7087			C	4.037			C	3.80378			C	3.76639
SdicC	A	4.01189		SdicII	A	4.03493		SdicII	A	3.85381		SdicII	A	4.06657
	B	3.99663			B	3.98716			B	3.88156			B	3.95188
	C	3.99079			C	3.99222			C	3.84978			C	3.88086
SdicB	A	2.3233		SdicIII	A	4.07279		SdicIII	A	4.05726		SdicIII	A	4.24037
	B	2.11909			B	4.13419			B	4.07869			B	4.23091
	C	2.34003			C	4.04363			C	4.11242			C	4.15668
Sdic3	A	4.03648						SdicIV	A	4.06717		SdicIV	A	4.25491
	B	3.95341							B	4.05621			B	4.03554
	C	3.9918							C	4.11519			C	4.07722
Sdic4	A	3.97449						SdicV	A	4.13783
	B	3.94833							B	4.09895
	C	3.91425							C	4.03853
Sdic1	A	4.07313
	B	4.04727
	C	4.05583
* Except for ISO1, in which paralog ids follow FlyBase, the roman numberals assigned to them in other strains simply reflect their position within the cluster from one flanking gene (sw) to another (AnxB10).
Paralogs are additionally color coded, denoting the version of the Sdic protein encoded (Fig. 1A).

## Sheet: Sup. Data_4
Supplementary Data 4. Test for a non-equal contribution to the total Sdic expression in RNA-seq experiments across four D. melanogaster strains
ISO1				B6				A4				A7
Paralog *	Observed Relative Contribution	95% CI **		Paralog *	Observed Relative Contribution	95% CI **		Paralog *	Observed Relative Contribution	95% CI **		Paralog *	Observed Relative Contribution	95% CI **
Sdic2	0.171719	(12.8% - 18.3%)		SdicI	0.333785	(33.0% - 33.6%)		SdicI	0.189678	(19.2% - 20.6%)		SdicI	0.235731	(23.9% - 26.0%)
SdicC	0.181466	(12.8% - 18.3%)		SdicII	0.329864	(33.0% - 33.6%)		SdicII	0.194172	(19.2% - 20.6%)		SdicII	0.246491	(23.9% - 26.0%)
SdicB	0.10246	(12.8% - 18.3%)		SdicIII	0.336351	(33.0% - 33.6%)		SdicIII	0.205288	(19.2% - 20.6%)		SdicIII	0.261585	(23.9% - 26.0%)
Sdic3	0.1812	(12.8% - 18.3%)						SdicIV	0.205123	(19.2% - 20.6%)		SdicIV	0.256193	(23.9% - 26.0%)
Sdic4	0.179012	(12.8% - 18.3%)						SdicV	0.205739	(19.2% - 20.6%)
Sdic1	0.184142	(12.8% - 18.3%)
* Except for ISO1, in which paralog IDs follow FlyBase, the roman numberals assigned to them in other strains simply reflect their position within the cluster from one flanking gene (sw) to another (AnxB10). Paralogs are additionally color-coded, denoting the version of the Sdic protein encoded (Fig. 1A).
** According to Monte Carlo simulations (n=10,000). Log10(RPKM) expression values were used as input for the simulations.

## Sheet: Sup. Data_5
Supplementary Data 5. Normalized expression level in testis of different Sdic paralogs and their parental flanking genes sw and AnxB10
		Cell Ranger Pipeline *										Motif-Counter Pipeline *
Stage ‡	Cell Type	sw	Sdic2-like	SdicC-like	SdicB-like	Sdic4-like	Sdic1-like	AnxB10		Sdic_Aggragate		Sdic_All	Sdic1-like
L3	Cyst 1	na	na	0.0022 † ↓	na	0.0007 † ↓	0.0037 † ↓	0.0242		0.00661279		na	na
	Cyst 2	na	na	0.0151	na	0.0135	0.0309 † ↓	0.0325		0.0594295		na	na
	Cyst 3	na	na	0.0119	na	0.0082	0.0247 † ↓	0.0494		0.0448307		na	na
	Cyst 4	0.0008	na	0.0082	na	0.0049	0.0157 † ↓	0.0898 † ↑		0.029654		na	na
	Cyst 5	na	na	0.0112 † ↓	na	0.0148	0.0335 † ↓	0.0404		0.0607354		1.63009	na
	Pigment	na	na	na	na	na	na	na		na		na	na
	Epithelial	na	na	0.0092	na	0.0106	0.0346	0.0417		0.0558304		na	na
	Spermatogonia	na	na	0.0083	na	0.0028	0.011 † ↓	0.0064 † ↓		0.0220588		na	na
	Early Spermatocyte	na	na	0.0461 † ↑	na	0.0425 † ↑	0.1022 † ↑	0.0202		0.209503		1.60909	na
	Mid Spermatocyte	na	na	0.0297	na	0.0237	0.0802 † ↑	0.0264		0.138446		1.83221	na
	Late Spermatocyte	na	na	0.0616 † ↑	na	0.0394 † ↑	0.1647 † ↑	0.0374		0.285949		2.08293	1.99658
Adult	Cyst stem cell	0.145	na	0.0305	na	0.0153	0.0687	0.0153		0.114504		na	na
	Early cyst cell 1	0.2394 † ↑	na	0.0514	na	0.0071	0.1011	0.039		0.164894		na	na
	Early cyst cell 2	0.231 † ↑	na	0.0396	na	0.0066	0.0429	0.033		0.0891089		na	na
	Cyst cell intermediate	0.1949 † ↑	0.0014	0.0305 † ↓	na	0.0146	0.0527 † ↓	0.0229		0.104022		na	na
	Cyst cell branch a	0.1494	0	0.0332	na	0.0124	0.0788	0.0041		0.128631		na	na
	Cyst cell branch b	0.1825	na	0.0317	na	0.0119	0.0437	0.0357		0.0912698		na	na
	Late cyst cell branch a	0.1799	na	0.0504	na	0.0216	0.0288	0.036		0.107914		na	na
	Late cyst cell branch b	0.2021 † ↑	na	0.0177	na	0.0142	0.0284 † ↓	0.0248		0.0638298		1.78634	na
	Spermatocyte cyst cell branch a	0.1496	na	0.0299	na	0.005	0.0349 † ↓	0.0175		0.0698254		1.64857	na
	Spermatocyte cyst cell branch b	0.2428 † ↑	na	0.0347	na	0.0173	0.052	0.0231		0.109827		2.04764	na
	Head cyst cell	0.2272 † ↑	na	0.0207 † ↓	na	0.0081	0.0388 † ↓	0.0397		0.0685302		1.20033	na
	Adult tracheal cell	0.2238 † ↑	0.0018	0.0266	na	0.0266	0.1368	0.1314 † ↑		0.207815		na	na
	Adult fat body	0.0377	na	0.0472	na	0.0189	0.1698	0.0377		0.235849		na	na
	Hemocyte	0.2303 † ↑	0.0029	0.0501	0.0014	0.0186	0.1116	0.0329		0.201717		na	na
	Muscle cell	0.0587 † ↓	0.0019	0.041 † ↓	0.0003	0.0117 † ↓	0.1127 † ↓	0.0306		0.172294		1.98824	na
	Male gonad associated epithelium	0.1433 † ↑	0.0008	0.0491 † ↓	0.0001	0.0164 † ↓	0.1099 † ↓	0.0379		0.186013		1.78803	0.89766
	Pigment cell	0.1354	na	0.0609	na	0.0158	0.158	0.0497		0.257336		2.05956	na
	Spermatogonium	0.0887	0.0032	0.046	na	0.0111	0.1062	0.0428		0.174326		na	na
	Mid-late proliferating spermatogonia	0.1068	na	0.0247	na	0.0274	0.1315	0.0329		0.194521		na	na
	Spermatogonium-spermatocyte transition	0.0727	na	0.0485	na	0.0121	0.0727	0.0182		0.133333		na	na
	Spermatocyte 0	0.1283	na	0.0477	na	0.0201	0.0954	0.0286		0.173913		na	na
	Spermatocyte 1	0.1646 † ↑	0.0018	0.0233	na	0.0161	0.059 † ↓	0.0215		0.100179		na	na
	Spermatocyte 2	0.1111	na	0.0119 † ↓	na	0.0079	0.0238 † ↓	0.0079		0.0456349		na	na
	Spermatocyte 3	0.1159	na	0.0335	na	0.003	0.0701	0.0061		0.112805		1.74531	na
	Spermatocyte 4	0.0652	na	0.1522	na	0.0145	0.1957	0.0072		0.42029		2.07519	na
	Spermatocyte 5	0.0278	na	0.2111 † ↑	na	0.0556	0.2778 † ↑	na		0.666667		2.19103	na
	Spermatocyte 6	0.0471	0.0052	0.1623 † ↑	na	0.0576	0.2042	0.0105		0.539267		2.25669	na
	Spermatocyte 7a	0.1135	0.0053	0.1826 † ↑	0.0053	0.0638 † ↑	0.2748 † ↑	0.0957 † ↑		0.618794		2.43344	1.80193
	Spermatocyte	0.0545 † ↓	0.0092 † ↑	0.1462 † ↑	0.004 † ↑	0.0453 † ↑	0.2215 † ↑	0.0513		0.494087		2.30663	1.06484
	Late primary spermatocyte	0.0417	0.0035	0.1458 † ↑	0.0139 † ↑	0.0208	0.2361	0.0521		0.465278		2.18637	na
	Early elongation stage spermatid	0.0189 † ↓	0.0027	0.0977	0.0002	0.0451 † ↑	0.2453 † ↑	0.0534		0.436954		1.91784	1.45109
	Early-mid elongation-stage spermatid	0.01 † ↓	0.0022	0.1083	na	0.0379	0.26 † ↑	0.0592		0.454241		2.05322	na
	Mid-late elongation-stage spermatid	0.0168 † ↓	0.0023	0.136 † ↑	0.0005	0.0278	0.258 † ↑	0.0628		0.479072		2.1981	na
	Spermatid	0.0227 † ↓	0.0032	0.0909	na	0.026	0.2029	0.0422		0.362013		2.33577	na
	Secretory cell of the male reproductive tract	0.1217	na	0.1217	na	0.0348	0.2522	0.0348		0.486957		na	na
The order of the genes (from left to right) mirrors that in the genome (from telomere to centromere) of the strain ISO1.
* In the case of the Cell Ranger pipeline, expression levels are provided as SCTransform normalized expression values in a given cell type; na denotes when no read or very few unique molecular identifiers (UMIs) were detected and consequently the expression values were not calculated. In the case of the motif-counter pipeline, expression levels are provided as the log(10) RPKM in a given cell typ…
‡ L3 and adult expression values derive from the reanalysis of the data from Mahadevaraju et al. 2021 and Li et al. 2022, respectively.
† Padj < 0.05 according to Wilcoxon rank sum tests performed in Seurat. Each p-value results from a contrast between the expression level of a given gene in the corresponding cell type versus the expression in the rest of cell types. ↑, overexpression (green); ↓, underexpression (magenta).

## Sheet: Sup. Data_6
Supplementary Data 6. Ct values in two qRT-PCR expression surveys performed in whole-body males from seven Y-chromosome substitution lines of D. melanogaster
Sdic_All *†					Sdic1-like †
Strain	Biological Replicate	Ct Target Amplicon	Ct Reference		Strain	Biological Replicate	Ct Target Amplicon	Ct Reference
4361	A	23.03	22.42		4361	A	24.12	22.42
	B	23.25	22.46			B	24.25	22.46
	C	23.56	22.92			C	24.44	22.92
	D	23.45	22.78			D	24.12	22.78
A4y	A	23.01	22.55		A4y	A	23.9	22.55
	B	22.93	21.98			B	23.9	21.98
	C	22.5	21.98			C	23.33	21.98
	D	23.03	22.61			D	23.99	22.61
A7y	A	22.87	22.44		A7y	A	23.7	22.44
	B	23.08	22.59			B	23.48	22.59
	C	23.17	22.85			C	24.13	22.85
	D	22.66	22.22			D	23.75	22.22
B2y	A	23.07	22.54		B2y	A	23.85	22.54
	B	23.03	22.41			B	23.49	22.41
	C	23.12	22.3			C	23.66	22.3
	D	23.15	22.18			D	23.77	22.18
B3y	A	23.67	23.14		B3y	A	24.52	23.14
	B	23.15	22.78			B	24.4	22.78
	C	23.49	22.87			C	24.37	22.87
	D	22.77	22.38			D	23.7	22.38
B6y	A	22.86	22.35		B6y	A	24.02	22.35
	B	22.95	22.16			B	23.63	22.16
	C	22.31	21.77			C	23.22	21.77
	D	22.65	22.06			D	23.65	22.06
ORRy	A	23.2	22.46		ORRy	A	24.06	22.46
	B	23.78	22.53			B	24.48	22.53
	C	23.58	22.68			C	24.24	22.68
	D	23.04	22.42			D	23.6	22.42
* Joint expression of all Sdic paralogs.
† Primer converted effiiciencies: Sdic_All assay, 1.968 / 1.999 (Sdic_All / clot); Sdic1-like assay, 1.927 / 1.999 (Sdic1-like / clot).

## Sheet: Sup. Data_7
Supplementary Data 7. Total testis expression of Sdic paralogs in RNA-seq experiments across four Y-chromosome substitution lines of D. melanogaster
Testis				Accessory Gland
Strain	Biological Replicate	Log10(RPKM)		Strain	Biological Replicate	Log10(RPKM)
4361	A	4.71797		4361	A	4.02241
	B	4.70504			B	3.67693
	C	4.73342			C	3.721
A4y	A	4.74715		A7y	A	3.43296
	B	4.70412			B	3.12093
	C	4.71808			C	2.68262
A7y	A	4.81045
	B	4.78548
	C	4.77758
B6y	A	4.74751
	B	4.74169
	C	4.75051
